# Supplementary material for: Caffeic Acid Phenyl Ester (CAPE) Protects against Iron-Mediated Cellular DNA Damage through Its Strong Iron-Binding Ability and High Lipophilicity
Source: Antioxidants (Basel). 2021 May 18;10(5):798. doi: 10.3390/antiox10050798 (PMC8157578; doi:10.3390/antiox10050798)
Supplement: Supplementary file 1 [file antioxidants-10-00798-s001.zip]

Archive with 1 entries (1 files):
- antioxidants-1201247-SI.pdf
